# Supplementary material for: A comparative review of three cloud-based platforms for microbial whole genome sequencing analysis
Source: Antimicrob Steward Healthc Epidemiol. 2026 Apr 6;6(1):e79. doi: 10.1017/ash.2026.10316 (PMC13104530; doi:10.1017/ash.2026.10316)
Supplement: Hwang et al. supplementary material [file S2732494X26103167sup001.xlsx]

## Sheet: supplement
Sample Name	Organism (MALDI)	Organism (WGS)	Collection date	Source	Ward Unit	Read Length (Mbp)	Median Read depth	Total Reads After Filtering
C0101061604	Acinetobacter baumannii	Acinetobacter baumannii	2024-10-03	Wound	Acute Care	3.8Mbp	197X	5630.8K
C0101079007	Acinetobacter baumannii	Acinetobacter baumannii	2024-10-03	Wound	Acute Care	3.8Mbp	192X	5607.6K
C0101067245	Acinetobacter lwoffii	Acinetobacter lwoffii	2025-02-03	Urine	Acute Care	3.4Mbp	158X	4180.5K
C0101077864	Enterobacter cloacae	Enterobacter kobei	2025-01-17	Sputum	Acute Care	4.8Mbp	88X	3680.9K
C0101061511	Enterococcus faecalis	Enterococcus faecalis	2025-01-11	Urine	Acute Care	3.1Mbp	253X	6120.6K
C0101064288	Enterococcus faecalis	Enterococcus faecalis	2024-11-19	Urine	Acute Care	2.9Mbp	109X	2373.4K
C0101070404	Enterococcus faecalis	Enterococcus faecalis	2024-11-09	Wound	Acute Care	3.0Mbp	53X	1360.2K
C0101075018	Enterococcus faecalis	Enterococcus faecalis	2025-01-03	Tissue	Acute Care	3.0Mbp	186X	4202.0K
C0101080968	Enterococcus faecalis	Enterococcus faecalis	2024-09-10	Tissue	Acute Care	2.7Mbp	86X	1803.3K
C0101040397	Enterococcus faecalis	Enterococcus faecalis	2024-10-25	Tissue	Acute Care	2.8Mbp	73X	1604.8K
C0101072953	Enterococcus faecalis	Enterococcus faecalis	2024-12-30	Tissue	Acute Care	3.0Mbp	42X	1007.4K
C0101024105	Enterococcus faecium	Enterococcus faecium	2024-12-10	Wound	Acute Care	3.0Mbp	67X	1727.0K
C0101019201	Escherichia coli	Escherichia coli	2025-02-18	Blood culture	Acute Care	4.8Mbp	80X	2893.7K
C0101031734	Escherichia coli	Escherichia coli	2025-03-14	Blood culture	Acute Care	4.8Mbp	121X	4279.5K
C0101035807	Escherichia coli	Escherichia coli	2025-03-17	Blood culture	Acute Care	5.5Mbp	87X	3683.6K
C0101059980	Escherichia coli	Escherichia coli	2025-03-15	Tissue	Acute Care	5.2Mbp	120X	5056.9K
C0101072816	Escherichia coli	Escherichia coli	2025-03-17	Urine	Acute Care	5.5Mbp	107X	4502.7K
C0101081251	Escherichia coli	Escherichia coli	2025-02-18	Blood culture	Acute Care	4.8Mbp	88X	3171.0K
C0101003360	Escherichia coli	Escherichia coli	2024-12-08	Urine	ICU	4.9Mbp	24X	988.3K
C0101026823	Escherichia coli	Escherichia coli	2024-12-08	Blood culture	ICU	4.9Mbp	70X	2817.0K
C0101090411	Escherichia coli	Escherichia coli	2024-12-17	Urine	Acute Care	5.4Mbp	66X	2848.6K
C0101095775	Escherichia coli	Escherichia coli	2024-12-17	Blood culture	Acute Care	5.4Mbp	75X	3191.5K
C0101005677	Escherichia coli	Escherichia coli	2024-09-23	Urine	Acute Care	5.2Mbp	119X	4833.4K
C0101010851	Escherichia coli	Escherichia coli	2024-10-19	Urine	Acute Care	5.2Mbp	100X	3969.8K
C0101024957	Escherichia coli	Escherichia coli	2024-10-21	Urine	Acute Care	5.1Mbp	114X	4617.0K
C0101031785	Escherichia coli	Escherichia coli	2024-08-27	Sputum	Acute Care	5.1Mbp	156X	5929.8K
C0101044739	Escherichia coli	Escherichia coli	2024-08-23	Abscess	Acute Care	4.8Mbp	160X	5922.5K
C0101054273	Escherichia coli	Escherichia coli	2024-09-10	Tissue	Acute Care	4.8Mbp	183X	6555.0K
C0101078459	Escherichia coli	Escherichia coli	2024-11-19	Urine	Acute Care	5.2Mbp	87X	3651.5K
C0101087449	Escherichia coli	Escherichia coli	2024-10-07	Tissue	Acute Care	4.7Mbp	77X	2821.7K
C0101087679	Escherichia coli	Escherichia coli	2024-08-29	Aspirate	Acute Care	5.0Mbp	148X	5549.9K
C0101070079	Klebsiella aerogenes	Klebsiella aerogenes	2025-01-14	Urine	Acute Care	5.2Mbp	111X	4651.8K
C0101077165	Klebsiella oxytoca	Klebsiella michiganensis	2024-08-23	Sputum	Acute Care	5.8Mbp	177X	7529.9K
C0101003890	Klebsiella oxytoca	Klebsiella oxytoca	2024-11-23	Urine	Acute Care	5.8Mbp	65X	3006.4K
C0101053941	Klebsiella pneumoniae	Klebsiella pneumoniae	2025-01-09	Sputum	Acute Care	5.6Mbp	96X	4236.6K
C0101072449	Klebsiella pneumoniae	Klebsiella pneumoniae	2025-01-11	Urine	Acute Care	5.4Mbp	83X	3551.1K
C0101001366	Klebsiella pneumoniae	Klebsiella pneumoniae	2024-11-16	Urine	Acute Care	5.5Mbp	98X	4033.6K
C0101003880	Klebsiella pneumoniae	Klebsiella pneumoniae	2024-08-31	Urine	Acute Care	5.5Mbp	187X	7753.5K
C0101010461	Klebsiella pneumoniae	Klebsiella pneumoniae	2024-09-04	Wound	Acute Care	5.5Mbp	121X	4932.1K
C0101010867	Klebsiella pneumoniae	Klebsiella pneumoniae	2024-10-24	Sputum	Acute Care	5.6Mbp	84X	3833.0K
C0101017180	Klebsiella pneumoniae	Klebsiella pneumoniae	2024-11-20	Urine	Acute Care	5.3Mbp	122X	4868.5K
C0101023901	Klebsiella pneumoniae	Klebsiella pneumoniae	2024-08-16	Sputum	Acute Care	5.5Mbp	124X	4896.3K
C0101027597	Klebsiella pneumoniae	Klebsiella pneumoniae	2024-08-14	Urine	Acute Care	5.5Mbp	138X	5517.7K
C0101040230	Klebsiella pneumoniae	Klebsiella pneumoniae	2024-10-03	Urine	Acute Care	5.3Mbp	187X	7262.2K
C0101042714	Klebsiella pneumoniae	Klebsiella pneumoniae	2024-10-16	Blood culture	Acute Care	5.7Mbp	89X	3808.9K
C0101042738	Klebsiella pneumoniae	Klebsiella pneumoniae	2024-11-19	Tissue	Acute Care	5.5Mbp	96X	4098.6K
C0101042832	Klebsiella pneumoniae	Klebsiella pneumoniae	2024-10-16	Blood culture	Acute Care	5.7Mbp	91X	3924.8K
C0101043568	Klebsiella pneumoniae	Klebsiella pneumoniae	2024-11-19	Urine	Acute Care	5.4Mbp	116X	4818.6K
C0101075668	Klebsiella pneumoniae	Klebsiella pneumoniae	2024-10-31	Tissue	Acute Care	5.5Mbp	72X	3227.5K
C0101084161	Klebsiella pneumoniae	Klebsiella pneumoniae	2024-10-01	Urine	Acute Care	5.4Mbp	121X	4871.5K
C0101088933	Klebsiella pneumoniae	Klebsiella pneumoniae	2024-12-01	Wound	ICU	5.5Mbp	89X	3814.0K
C0101092594	Klebsiella pneumoniae	Klebsiella pneumoniae	2024-09-11	Urine	Acute Care	5.3Mbp	158X	6317.1K
C0147081175	Klebsiella pneumoniae	Klebsiella pneumoniae	2024-11-16	Sputum	Acute Care	5.5Mbp	85X	3544.4K
C0101070707	Klebsiella pneumoniae	Klebsiella quasipneumoniae	2025-03-15	Tissue	Acute Care	5.1Mbp	80X	2954.3K
C0101013354	Pseudomonas aeruginosa	Pseudomonas aeruginosa	2025-03-07	Tissue	Acute Care	6.8Mbp	80X	4063.9K
C0101030097	Pseudomonas aeruginosa	Pseudomonas aeruginosa	2024-11-18	Urine	ICU	6.5Mbp	116X	5869.9K
C0101036926	Pseudomonas aeruginosa	Pseudomonas aeruginosa	2024-09-16	Abscess	Acute Care	6.7Mbp	194X	9636.8K
C0101047482	Pseudomonas aeruginosa	Pseudomonas aeruginosa	2024-11-12	Sputum	Acute Care	6.5Mbp	67X	3456.3K
C0101050199	Pseudomonas aeruginosa	Pseudomonas aeruginosa	2025-03-25	Sputum	Acute Care	6.3Mbp	91X	4216.9K
C0101062462	Pseudomonas aeruginosa	Pseudomonas aeruginosa	2024-09-25	Sputum	Acute Care	6.5Mbp	209X	9899.9K
C0101062682	Pseudomonas aeruginosa	Pseudomonas aeruginosa	2025-03-09	Sputum	Acute Care	6.4Mbp	75X	3481.1K
C0101066423	Pseudomonas aeruginosa	Pseudomonas aeruginosa	2024-10-01	Sputum	Acute Care	6.3Mbp	123X	5942.0K
C0101066976	Pseudomonas aeruginosa	Pseudomonas aeruginosa	2025-02-15	Sputum	ICU	6.3Mbp	122X	6061.1K
C0101077210	Pseudomonas aeruginosa	Pseudomonas aeruginosa	2024-10-01	Urine	Acute Care	6.3Mbp	202X	9415.2K
C0101080289	Pseudomonas aeruginosa	Pseudomonas aeruginosa	2024-10-24	Sputum	Acute Care	7.0Mbp	80X	4301.3K
C0101082014	Pseudomonas aeruginosa	Pseudomonas aeruginosa	2024-11-23	Urine	Acute Care	6.5Mbp	107X	5288.0K
C0147030379	Pseudomonas aeruginosa	Pseudomonas aeruginosa	2024-11-29	Urine	Acute Care	6.4Mbp	139X	6766.3K
C0147062410	Pseudomonas aeruginosa	Pseudomonas aeruginosa	2025-01-06	Peritoneal fluid	Acute Care	6.5Mbp	111X	5530.7K
C0101022950	Pseudomonas aeruginosa	Pseudomonas aeruginosa	2024-12-11	Urine	Acute Care	6.4Mbp	111X	5473.6K
C0101032068	Pseudomonas aeruginosa	Pseudomonas aeruginosa	2025-01-03	Sputum	Acute Care	6.4Mbp	101X	5018.9K
C0101044725	Pseudomonas aeruginosa	Pseudomonas aeruginosa	2024-12-26	Urine	Acute Care	6.7Mbp	107X	5502.8K
C0101050122	Pseudomonas aeruginosa	Pseudomonas aeruginosa	2024-12-13	Sputum	Acute Care	6.8Mbp	101X	5206.6K
C0101066773	Pseudomonas aeruginosa	Pseudomonas aeruginosa	2024-12-10	Wound	Acute Care	6.3Mbp	60X	2818.7K
C0101069932	Serratia marcescens	Serratia spp.	2024-08-14	Urine	Acute Care	5.1Mbp	138X	5080.7K
C0101057546	Serratia marcescens	Serratia ureilytica	2024-08-19	Sputum	ICU	5.1Mbp	163X	6108.4K
C0101004357	Staphylococcus aureus	Staphylococcus aureus	2024-10-19	Urine	Acute Care	2.9Mbp	75X	1714.1K
C0101008852	Staphylococcus aureus	Staphylococcus aureus	2025-02-05	Wound	Acute Care	2.9Mbp	132X	2924.9K
C0101009432	Staphylococcus aureus	Staphylococcus aureus	2024-10-07	Wound	Acute Care	2.7Mbp	97X	1962.2K
C0101019085	Staphylococcus aureus	Staphylococcus aureus	2025-01-31	Aspirate	Acute Care	2.9Mbp	107X	2323.1K
C0101022858	Staphylococcus aureus	Staphylococcus aureus	2024-11-09	Wound	Acute Care	2.7Mbp	101X	2094.0K
C0101042505	Staphylococcus aureus	Staphylococcus aureus	2024-10-21	Wound	Acute Care	2.7Mbp	112X	2298.6K
C0101051230	Staphylococcus aureus	Staphylococcus aureus	2025-01-24	Wound	Acute Care	2.8Mbp	116X	2488.7K
C0101052466	Staphylococcus aureus	Staphylococcus aureus	2025-02-07	Wound	Acute Care	2.8Mbp	105X	2273.5K
C0101052755	Staphylococcus aureus	Staphylococcus aureus	2025-02-14	Wound	Acute Care	2.9Mbp	132X	3125.3K
C0101061884	Staphylococcus aureus	Staphylococcus aureus	2024-11-08	Blood culture	Acute Care	2.7Mbp	85X	1741.9K
C0101085170	Staphylococcus aureus	Staphylococcus aureus	2024-09-25	Wound	Acute Care	2.8Mbp	215X	4431.9K
C0101091221	Staphylococcus aureus	Staphylococcus aureus	2024-09-16	Abscess	Acute Care	2.9Mbp	174X	3847.6K
C0101027477	Staphylococcus aureus	Staphylococcus aureus	2024-12-29	Wound	Acute Care	2.8Mbp	82X	1755.7K
C0101050634	Staphylococcus aureus	Staphylococcus aureus	2024-11-09	Wound	Acute Care	2.8Mbp	72X	1533.2K
C0101071671	Staphylococcus aureus	Staphylococcus aureus	2024-12-13	Wound	Acute Care	3.0Mbp	70X	1623.6K
